# Supplementary material for: Biomechanical Properties of Strictures in Crohn’s Disease: Can Dynamic Contrast-Enhanced Ultrasonography and Magnetic Resonance Enterography Predict Stiffness?
Source: Diagnostics (Basel). 2022 Jun 2;12(6):1370. doi: 10.3390/diagnostics12061370 (PMC9221822; doi:10.3390/diagnostics12061370)
Supplement: Supplementary file 1 [file diagnostics-12-01370-s001.zip]

Archive with 1 entries (1 files):
- diagnostics-1715816-supplementary.pdf
